# Supplementary material for: Heterozygous deletion of both sclerostin (Sost) and connexin43 (Gja1) genes in mice is not sufficient to impair cortical bone modeling
Source: PLoS One. 2017 Nov 17;12(11):e0187980. doi: 10.1371/journal.pone.0187980 (PMC5693294; doi:10.1371/journal.pone.0187980)
Supplement: S1 Table — (XLSX) [file pone.0187980.s001.xlsx]

## Sheet: Sheet1
		Target	FW primer	RW primer
		Osteocalcin (Bglap)	CAGCGGCCCTGAGTCTGA	GCCGGAGTCTGTTCACTACCTTA
		Sclerostin (Sost)	AGCCTTCAGGAATGATGCCAC	CTTTGGCGTCATAGGGATGGT
		TRAP 5B (Acp5)	CGTCTCTGCACAGATTGCAT	AAGCGCAAACGGTAGTAAGG
		RANKL (Tnfsf11)	CACCATCAGCTGAAGATAGT	CCAAGATCTCTAACATGACG
		18S	CGGCTACCACATCCAGGAA	GCTGGAATTACCGCGGCT
