# Supplementary material for: Heterozygous deletion of both sclerostin (Sost) and connexin43 (Gja1) genes in mice is not sufficient to impair cortical bone modeling
Source: PLoS One. 2017 Nov 17;12(11):e0187980. doi: 10.1371/journal.pone.0187980 (PMC5693294; doi:10.1371/journal.pone.0187980)
Supplement: S2 Table — (XLSX) [file pone.0187980.s002.xlsx]

## Sheet: tibial_lenght_1C_1D
	Females
		1 month									3 months
WT	13.566	13.335	13.566	14.133	14.826	14.049	14.826				16.443	15.939	15.624	17.283	16.842	16.611	17.115
Gja1 -/+	15.141	13.65	12.873	13.965	14.406	14.406					16.338	15.813	15.624	16.086	15.939	16.296
Sost -/+	12.558	12.558	13.566	12.873	12.705	13.566					16.212	16.023	16.338	16.884	16.254
Gja1-/+; Sost -/+	11.403	11.886	11.487	11.529	12.621						14.763	15.624	15.225	15.225	17.073	17.199
Sost -/-	13.65	13.293	14.049	13.566							16.884	16.47	17.2
	Males
		1 month									3 months
WT	13.419	14.637	14.196	15.141	14.879						15.981	16.653	16.212	17.115	16.254
Gja1 -/+	14.238	13.188	14.826	14.007							16.884	16.926	16.128	16.569	16.086
Sost -/+	13.419	13.503	13.377	13.503	13.65	11.802	13.377	11.844			16.569	16.569	17.115	16.569	16.653	16.884	16.884	17.199	16.758
Gja1-/+; Sost -/+	14.553	13.965	13.419	11.298	12.663						17.073	17.241	16.443	16.296	16.338	17.073
Sost -/-	15.351	15.393	13.104	14.091	15.141						17.031	16.96	15.981	17.283

## Sheet: Weights_1A_1B
Females
	1 month																	3 months
WT	11	11.1	11.5	12	12	12.7	12.8	13.2	13.3	13.5	15.5	15.6	15.9					20.5	21	20.7	21.1	20.2	19.4	20.7
Gja1 -/+	12.1	12.6	12.7	14.5	12.2	13.1	13.3	13.3	14.4	15.7								21.8	18.3	21.1	19.2	19.1	21.6
Sost -/+	10.6	10.7	10.8	10.9	12.3	13.8	14.1	14.2	15.2	15.6								19.8	18.4	21.7	21.4	20.4
Gja1-/+; Sost -/+	10.7	13.7	8.6	9	9.5	10.2	10.7											17	18.9	17.5	17.9	25.5	22.1
Sost -/-	9.8	10.1	10.3	10.4	10.6	11.6	12.1	12.3	12.6	13.6	14.4	14.7	15					19	18.4	17.2
Males
	1 month																	3 months
WT	11.1	11.7	12.7	13.3	13.6	14.2	14.9	15.1	15.5	15.5	15.8	16.2	16.5					21.2	23.8	24	24	22.7
Gja1 -/+	17	10.3	13.6	14	14.6	15.9												25.2	23	24.5	23.6	22
Sost -/+	8.4	9.2	11.7	11.8	11.9	12.1	12.7	12.9	12.9	13	13.1	13.3	15.2					20.9	22	25.3	21.3	23	23.8	24.3	22.5	21.4
Gja1-/+; Sost -/+	12.4	18.2	8.1	11.4	11.6	13.4	13.4											24.7	26.2	22.4	22.6	25.1	25.9
Sost -/-	9.4	13.6	15.1	17.6	18.6	10.9	15.9											22.1	21.6	18.5	23.6
