# Supplementary material for: Heterozygous deletion of both sclerostin (Sost) and connexin43 (Gja1) genes in mice is not sufficient to impair cortical bone modeling
Source: PLoS One. 2017 Nov 17;12(11):e0187980. doi: 10.1371/journal.pone.0187980 (PMC5693294; doi:10.1371/journal.pone.0187980)
Supplement: S3 Table — (XLSX) [file pone.0187980.s003.xlsx]

## Sheet: table 1_fig2
Tt.Ar. Females 1 month							Tt.Ar. Males 1 month
WT	Gja1 -/+	Sost -/+	Gja1-/+; Sost -/+	Sost -/-			WT	Gja1 -/+	Sost -/+	Gja1-/+; Sost -/+	Sost -/-
0.0061	0.0071	0.007	0.0066	0.0096			0.0068	0.0072	0.0073	0.0071	0.0095
0.0072	0.0062	0.0068	0.0068	0.0069			0.0081	0.0069	0.0071	0.0084	0.0109
0.0068	0.007	0.0076	0.006	0.0078			0.0076	0.007	0.0071	0.0073	0.0069
0.0075	0.0075	0.0076	0.0054	0.007			0.0073	0.009	0.0068	0.0064	0.0095
0.0084	0.0072	0.0076	0.0069				0.0077	0.0075	0.0084	0.0079	0.0107
0.0075	0.008	0.007							0.0074
0.0084									0.007
									0.0056
Mar. Ar. Females 1 month							Mar. Ar. Females 1 month
WT	Gja1 -/+	Sost -/+	Gja1-/+; Sost -/+	Sost -/-			WT	Gja1 -/+	Sost -/+	Gja1-/+; Sost -/+	Sost -/-
0.0037	0.004	0.0039	0.0041	0.0043			0.0041	0.0043	0.0041	0.0043	0.0041
0.0042	0.0036	0.0037	0.004	0.003			0.0045	0.004	0.004	0.005	0.0047
0.0039	0.004	0.0042	0.0035	0.0037			0.0041	0.0045	0.0041	0.0043	0.0033
0.0041	0.0043	0.0048	0.0033	0.0034			0.0042	0.0052	0.0037	0.0043	0.0047
0.0048	0.004	0.0047	0.0045				0.0045	0.0042	0.005	0.0051	0.0049
0.004	0.0044	0.0034							0.0049
0.0045									0.0042
									0.0039
