# Supplementary material for: Heterozygous deletion of both sclerostin (Sost) and connexin43 (Gja1) genes in mice is not sufficient to impair cortical bone modeling
Source: PLoS One. 2017 Nov 17;12(11):e0187980. doi: 10.1371/journal.pone.0187980 (PMC5693294; doi:10.1371/journal.pone.0187980)
Supplement: S4 Table — (XLSX) [file pone.0187980.s004.xlsx]

## Sheet: Sheet1
Sclerostin -ddCT								RANKL -ddCT
	WT	Gja1 -/+	Sost -/+	Gja1 -/+ Sost -/+	Sost KO			WT	Gja1 -/+	Sost -/+	Het/Het	Sost KO
	-2.54496	-3.37625	-5.6967	-5.94379	-21.4394			0.150486	0.658146	2.79444	4.68281	-0.048455
	1.79872	-1.09366	-21.9059	-16.7506	-21.3913			-1.24168	3.72869	-1.04678	-0.43431	0.0665701
	0.746239	2.82968	-6.79244	-22.5605	-23.296			1.09119	1.90065	2.01371	1.65431	-1.80832
TRAP5 -ddCT								Osteocalcin -ddCT
	WT	Gja1 -/+	Sost -/+	Het/Het	Sost KO			WT	Gja1 -/+	Sost -/+	Gja1-/+; Sost -/+	Sost KO
	1.19715	-1.12853	0.134047	2.8575	-1.38088			3.09877	4.66775	6.023	8.55755	4.82637
	-2.03846	0.398576	-0.128797	0.865972	-1.37167			0.00943979	5.72177	4.65397	5.52058	5.73014
	0.841317	0.706107	2.39199	3.18463	-3.40187			-3.10821	8.2465	2.12156	5.25797	4.15128
