# Supplementary material for: Heterozygous deletion of both sclerostin (Sost) and connexin43 (Gja1) genes in mice is not sufficient to impair cortical bone modeling
Source: PLoS One. 2017 Nov 17;12(11):e0187980. doi: 10.1371/journal.pone.0187980 (PMC5693294; doi:10.1371/journal.pone.0187980)
Supplement: S5 Table — (XLSX) [file pone.0187980.s005.xlsx]

## Sheet: Sheet1
Oc.S/BS							Ob.S/BS
	WT	Gja1 -/+	Sost -/+	Gja1-/+; Sost -/+	Sost -/-		WT	Gja1 -/+	Sost -/+	Gja1-/+; Sost -/+	Sost -/-
	0.103935	0.151274	0.216296	0.103998	0.069426		0.06832	0.081271	0.252347	0.035703	0.064098
	0.09968	0.18848	0.134051	0.158952	0.063506		0.034654	0.0668	0.105394	0.033315	0.055779
	0.151682	0.131036	0.226456	0.062011	0.053118		0.048738	0.043828	0.191049	0.060054	0.119693
					0.2103						0.131974
					0.274342						0.051551
N.Oc/BS							N.Ob/BS
	WT	Gja1 -/+	Sost -/+	Gja1-/+; Sost -/+	Sost -/-		WT	Gja1 -/+	Sost -/+	Gja1-/+; Sost -/+	Sost -/-
	4.96762	7.47495	3.81713	3.94357	2.99101		5.89183	4.53836	9.92455	5.21569	5.98203
	5.03463	9.10545	2.18369	6.13131	3.11845		3.6214	7.96727	4.27244	5.22965	5.45729
	5.67073	4.58846	3.87924	2.91056	2.60621		6.19824	3.44134	6.9503	6.76	10.7506
					4.11596						7.67065
					5.17624						4.65862
