# Supplementary material for: Heterozygous deletion of both sclerostin (Sost) and connexin43 (Gja1) genes in mice is not sufficient to impair cortical bone modeling
Source: PLoS One. 2017 Nov 17;12(11):e0187980. doi: 10.1371/journal.pone.0187980 (PMC5693294; doi:10.1371/journal.pone.0187980)
Supplement: S6 Table — (XLSX) [file pone.0187980.s006.xlsx]

## Sheet: Sheet1
pMOI 1 month								pMOI females 3 months
WT	Gja1 -/+	Sost -/+	Gja1-/+; Sost -/+	Sost -/-				WT	Gja1 -/+	Sost -/+	Gja1-/+; Sost -/+	Sost -/-
0.02449	0.04542	0.04807	0.03225	0.10657	females			0.14987	0.16403	0.16705	0.15647	0.26413	females
0.04733	0.03512	0.04288	0.03276	0.0504				0.21013	0.08101	0.12411	0.14324	0.22353
0.04411	0.04798	0.06013	0.02526	0.06862				0.23143	0.16126	0.17436	0.138	0.19128
0.05676	0.05187	0.04248	0.01687	0.069				0.1411	0.10321	0.14587	0.14129
0.0636	0.04877	0.04447	0.02786					0.12654	0.1095	0.21401	0.22429
0.05781	0.06519	0.069						0.09533	0.14561		0.17338
0.07163								0.12426
0.03544	0.04471	0.04823	0.03953	0.1099	males			0.20503	0.18417	0.15653	0.26736	0.22559	males
0.066	0.04129	0.04601	0.06335	0.13651				0.20823	0.11316	0.16076	0.24879	0.25408
0.05511	0.0277	0.04629	0.0486	0.04656				0.16133	0.27587	0.25155	0.16436	0.19441
0.04499	0.08407	0.04173	0.01406	0.09231				0.28928	0.22309	0.14719	0.13861	0.25948
0.05064	0.05435	0.06276	0.04436	0.13411				0.26294	0.17558	0.16663	0.22881
		0.02992								0.16229	0.26146
		0.04778								0.28454
		0.01375								0.26501
										0.24272
Fracture Force							Stiffness						Ultimate force
WT	Gja1 -/+	Sost -/+	Gja1-/+; Sost -/+	Sost -/-			WT	Gja1 -/+	Sost -/+	Gja1-/+; Sost -/+	Sost -/-		WT	Gja1 -/+	Sost -/+	Gja1-/+; Sost -/+	Sost -/-
12.217	10.588	3.421	12.923	26.198			228.846	49.329	56.485	76.778	363.694		15.927	16.941	13.411	21.791	27.212
2.932	7.764	4.832	7.384	22.072			209.083	195.454	107.277	55.316	320.622		13.755	17.049	18.588	19.782	22.207
9.312	7.33	11.239	5.891	22.805			153.811	218.496	226.36	80.474	418.316		15.601	12.588	15.438	14.633	26.823
8.063	3.991	9.828	11.375	9.393			225.363	177.904	216.819	54.807	345.921		14.307	12.678	14.244	11.592	26.126
13.927	6.624	11.321	8.335	22.235			221.949	201.925	205.804	70.339	354.926		15.429	16.941	16.696	19.194	23.791
7.466	3.801	8.009	16.778	27.176			233.515	270.22	29.168	203.37	244.977		14.904	17.049	11.402	18.027	27.302
13.493	5.131	13.357	17.104				250.893	37.811	63.127	93.749			14.398	12.588	16.09	21.791
12.108	10.018	5.267	10.208				58.99	52.126	64.347	33.99			12.108	12.678	11.701	19.782
12.787	5.62	10.371	9.339				82.871	169.465	56.785	251.824			14.724		16.099	14.633
6.488	7.954	7.873	10.534				173.64	168.77	204.242	202.971			14.352		15.647	11.592
9.746		13.167	13.737				203.975		134.787	206.588			12.986		13.448	19.194
3.828			4.697				167.868			273.737			14.09			18.027
